# Supplementary material for: Prognostic Modelling of Mortality in Chronic Critical Illness After Traumatic Brain Injury
Source: J Clin Med. 2025 Nov 19;14(22):8202. doi: 10.3390/jcm14228202 (PMC12653882; doi:10.3390/jcm14228202)
Supplement: Supplementary file 1 [file jcm-14-08202-s001.zip]

Archive with 1 entries (1 files):
- jcm-3943515-supplementary.pdf
